# Supplementary material for: Isoscape of Oxygen Stable Isotopes in Woods of the Amazon
Source: Molecules. 2026 May 6;31(9):1542. doi: 10.3390/molecules31091542 (PMC13165382; doi:10.3390/molecules31091542)
Supplement: Supplementary file 1 [file molecules-31-01542-s001.zip]

Archive with 1 entries (1 files):
- molecules-4211466-supplementary.pdf
